# Supplementary material for: A CRISPR Powered Immobilization-Free, Amplification-Free Carbon-Nanotube Field-Effect Transistor (FET) Sensor for Influenza A Virus (IAV)
Source: Molecules. 2025 Nov 30;30(23):4608. doi: 10.3390/molecules30234608 (PMC12692876; doi:10.3390/molecules30234608)
Supplement: Supplementary file 1 [file molecules-30-04608-s001.zip]

Archive with 1 entries (1 files):
- molecules-3928783-supplementary.pdf
